# Supplementary material for: Investigation of factors related to the behavior of reporting clinical errors in nurses working in educational and medical centers in Rasht city, Iran
Source: BMC Nurs. 2022 Dec 8;21:348. doi: 10.1186/s12912-022-01134-3 (PMC9733308; doi:10.1186/s12912-022-01134-3)
Supplement: Supplementary file 1 — Additional file 1. [file 12912_2022_1134_MOESM1_ESM.xls]

## Sheet: bmc nursing20.19.8.2022
gender	Jobrank	hospital	age	workexperience	ward	patientcover	behavior1	behavior2	behavior3	attitude1	attitude2	attitude3	attitude4	attitude51	attitude52	attitude53	attitude61	attitude62	attitude63	attitude7	attitude8	attitude9	attitude10	subjective1	subjective2	subjective3	subjective4	subjective5	subjective6	subjective7	subjective8	subjective9	subjective10	control1	control2	control3	control4	control5	control6	control7	control8	control9	intention1	intention2	intention3	intention4	attitude	subjectivenorm	perceivedbehavior
1	1	5	1	2	7	11	3	1	3	7	1	7	7	7	7	7	7	7	7	7	7	7	7	7	7	7	7	7	7	7	7	7	7	7	7	7	7	7	1	1	7	7	7	7	7	7	6.57	7	5.67
1	1	6	1	2	7	7	2	0	2	7	7	7	7	7	7	7	7	7	7	4	5	5	6	4	2	4	5	3	5	3	5	7	7	1	5	6	4	6	3	3	5	5	2	3	3	4	6.43	4.5	4.22
1	1	8	1	2	1	14	1	0	2	5	5	5	4	5	4	4	4	5	4	3	5	4	6	2	5	6	5	4	4	3	4	4	3	6	4	5	4	4	2	3	4	5	4	4	5	4	4.5	4	4.11
2	1	1	1	2	2	6	1	0	2	4	1	3	3	7	7	7	7	7	7	4	4	3	7	3	1	4	4	6	6	6	6	6	6	4	4	5	5	5	4	2	5	4	4	6	4	7	5.07	4.8	4.22
2	1	1	1	2	2	10	1	1	3	7	7	7	7	7	7	7	7	7	7	7	7	1	7	7	7	7	7	7	7	7	7	7	7	7	7	7	7	7	1	1	7	7	7	7	7	1	6.57	7	5.67
2	1	1	1	2	2	7	3	2	3	7	2	7	7	7	7	7	7	7	7	7	7	7	7	5	2	7	7	3	7	7	7	7	7	7	7	7	7	7	1	1	7	2	7	7	7	1	6.64	6.34	5.11
2	1	1	1	3	2	6	1	0	3	4	1	3	3	7	7	7	7	7	7	4	4	3	7	3	1	4	1	4	1	7	7	4	7	4	4	6	4	1	2	4	5	4	1	4	6	7	5.07	3.9	3.78
2	1	1	1	2	2	9	3	3	1	7	2	4	2	7	7	7	7	7	7	7	7	7	7	2	4	4	4	2	7	7	7	6	6	6	7	7	5	5	7	1	2	4	7	7	7	3	6.07	4.9	4.89
2	1	2	1	2	2	4	3	1	3	7	7	7	7	1	7	7	7	7	7	7	7	7	7	7	7	7	7	7	7	7	7	7	7	7	7	7	7	7	1	1	7	7	7	7	7	1	6.57	7	5.67
2	1	2	1	2	2	3	2	0	3	5	6	5	4	5	6	6	7	2	3	7	5	2	7	3	3	3	3	4	1	2	2	4	2	5	3	5	4	3	4	6	3	4	4	4	5	6	5	2.7	4.11
2	1	2	1	2	2	6	3	1	3	7	6	6	6	1	7	7	7	7	7	7	7	3	6	4	7	7	7	7	5	1	1	7	7	7	7	2	4	5	4	4	7	1	7	7	7	6	6	5.3	4.56
2	1	2	1	1.5	7	6	1	1	2	3	3	3	2	4	3	3	3	2	2	2	4	5	2	3	2	2	2	5	3	2	2	4	3	1	3	3	3	4	6	5	1	1	1	3	2	2	2.93	2.8	3
2	1	3	1	2	4	8	2	0	3	7	7	7	7	7	7	7	5	5	4	6	7	3	7	5	7	7	7	7	1	4	6	7	6	6	6	5	3	5	3	2	6	5	6	6	7	6	6.14	5.7	4.56
2	1	3	1	2.5	4	9	2	0	2	7	5	5	4	1	7	7	7	7	7	7	7	1	7	5	5	5	4	5	5	5	5	5	5	4	4	4	4	4	4	3	3	5	4	4	4	4	5.64	4.9	3.89
2	1	3	1	3	5	8	2	0	2	5	3	3	5	7	6	7	7	5	2	5	5	3	7	5	1	6	6	5	6	4	6	7	5	5	2	5	3	3	5	3	3	5	6	4	5	7	5	5.1	3.78
2	1	3	1	2	2	6	1	1	2	1	4	7	7	7	4	6	7	7	6	5	7	3	7	5	7	5	7	5	5	4	7	7	6	5	5	7	4	7	3	2	4	4	6	7	2	1	5.57	5.8	4.56
2	1	3	1	3	5	6	2	1	3	6	6	5	5	5	5	5	5	5	5	5	5	6	5	5	5	5	5	5	5	2	3	4	5	4	5	5	5	3	4	4	2	3	2	4	4	4	5.21	4.4	3.89
2	1	3	1	4	2	6	2	0	1	4	4	4	4	3	5	5	4	5	3	5	3	3	4	3	5	3	4	5	5	5	4	3	4	4	4	4	4	5	3	3	3	5	4	4	4	4	4	4.1	3.98
2	1	3	1	2	2	20	2	0	3	5	5	4	4	3	5	5	6	3	5	3	4	4	5	5	5	4	4	5	3	3	4	4	4	3	4	5	4	4	3	3	5	3	4	4	2	5	4.36	4.1	3.78
2	1	4	1	2	2	8	2	0	2	7	7	7	7	7	7	7	7	4	4	5	4	7	7	5	3	1	1	7	1	1	1	4	1	5	4	4	2	4	4	4	4	4	4	7	7	1	6.21	2.5	3.89
2	1	4	1	4	1	8	3	0	3	4	3	3	3	1	1	1	7	7	7	7	7	7	7	5	7	7	5	7	7	7	7	5	4	7	7	5	5	1	2	2	5	5	5	6	5	4	4.64	6.1	4.33
2	1	4	1	4	1	50	3	3	2	7	6	6	7	7	7	7	7	1	1	7	7	1	7	1	5	5	4	7	7	7	6	7	7	7	5	4	2	1	7	7	5	4	2	3	5	2	5.57	5.6	4.67
2	1	4	1	2.5	1	50	1	0	2	7	7	7	7	7	7	7	7	7	6	6	7	7	7	4	4	4	1	4	1	3	4	7	4	7	6	7	6	6	7	4	3	3	7	7	7	7	6.86	3.6	5.44
2	1	4	1	3	2	15	3	3	3	7	7	7	7	7	7	7	7	6	7	7	7	1	6	6	7	6	6	5	7	7	7	7	7	7	7	5	5	7	7	1	7	6	7	7	7	7	6.43	6.5	5.78
2	1	4	1	3	2	15	3	2	3	4	6	4	3	1	4	4	7	4	5	7	7	5	6	6	6	4	2	4	4	3	4	4	3	5	4	1	5	3	7	2	4	4	3	3	3	6	4.79	4	3.89
2	1	4	1	4	2	10	2	0	2	3	3	3	4	4	4	5	4	4	4	4	4	4	4	4	4	3	4	3	3	4	4	4	4	4	5	5	4	4	4	4	4	4	4	4	4	4	3.86	3.7	4.22
2	2	4	1	3	2	2	2	0	3	7	3	5	5	7	7	1	7	7	7	7	7	1	7	3	6	7	3	7	1	4	5	7	5	7	7	4	6	6	7	2	5	3	7	7	7	5	5.57	4.8	5.22
2	1	5	1	2	7	33	2	0	3	7	5	4	3	4	6	6	6	5	4	6	5	2	7	1	4	5	5	4	5	4	6	4	5	4	5	5	6	4	2	4	5	5	4	6	4	5	5	4.3	4.44
2	1	5	1	3	7	35	2	0	3	7	6	5	6	7	6	6	7	4	5	7	5	4	5	5	5	5	5	6	4	4	4	4	5	5	5	5	5	5	3	3	5	5	5	5	5	3	5.71	4.7	4.56
2	1	5	1	4	7	10	2	0	1	7	7	7	7	7	7	7	7	4	1	7	7	1	7	7	7	7	7	7	7	7	7	7	7	7	7	7	7	7	1	1	7	7	7	7	7	7	5.93	7	5.67
2	1	5	1	2	7	12	3	1	1	3	7	4	4	4	7	4	7	4	5	7	7	1	7	6	2	5	2	3	1	4	5	5	3	3	2	4	4	4	3	5	3	4	2	2	2	5	5.07	4.76	3.56
2	1	5	1	4	7	8	1	0	2	7	7	7	4	7	7	7	6	7	7	7	7	5	7	5	7	5	2	5	6	5	3	6	7	5	5	5	4	4	5	4	7	5	3	2	5	4	6.57	5.1	4.89
2	1	5	1	2	5	8	2	0	1	7	5	5	5	4	7	7	7	2	6	7	7	4	5	6	7	6	4	5	4	4	4	6	7	1	7	6	7	7	7	2	6	7	7	7	7	2	5.57	5.3	5.56
2	1	6	1	2	3	9	3	1	3	3	3	3	3	2	6	6	7	1	5	7	5	1	6	3	5	3	3	6	5	4	4	5	4	4	4	5	3	5	5	3	5	3	6	3	4	5	4.14	4.2	4.11
2	1	6	1	2	3	9	3	2	3	4	4	6	1	2	7	7	7	1	5	7	4	2	6	1	5	3	4	6	2	5	5	4	4	5	4	6	2	3	3	3	5	5	4	6	4	5	4.5	3.9	4
2	1	6	1	3	6	4	2	0	2	6	2	5	5	6	7	7	7	5	7	4	7	6	5	3	4	4	6	2	3	6	6	7	4	4	6	2	3	6	3	2	6	4	5	5	4	4	5.64	4.5	4
2	1	6	1	3	5	12	3	1	3	7	7	7	7	7	7	7	7	7	7	7	7	7	7	7	7	7	7	7	7	7	7	7	7	7	1	3	7	7	1	1	4	7	6	7	7	7	7	7	4.22
2	1	6	1	2	7	10	1	0	3	3	5	5	4	7	7	7	5	5	6	7	6	6	6	3	4	3	3	4	6	4	3	5	4	4	4	6	4	4	5	4	3	4	4	5	5	4	5.64	3.9	4.22
2	1	6	1	3	7	11	3	2	3	6	6	3	4	4	3	3	7	7	6	3	7	2	7	6	7	7	4	6	4	2	6	4	6	6	5	5	5	4	3	5	3	5	3	3	5	6	4.86	5.2	4.56
2	1	6	1	3	7	12	2	0	3	6	6	4	5	4	4	4	7	7	6	5	7	2	7	6	7	7	3	3	5	3	5	4	7	6	5	6	5	4	3	3	3	5	5	3	6	3	5.29	5	4.44
2	1	6	1	2	7	8	2	1	2	6	4	5	3	7	7	7	7	7	7	7	7	7	7	1	7	7	4	7	7	7	6	6	6	6	3	3	5	5	6	7	1	2	7	6	6	7	6.29	5.8	4.22
2	1	6	1	6	5	10	2	0	2	4	4	5	5	5	7	6	4	4	1	1	2	7	6	4	7	6	5	7	4	5	4	3	4	4	6	4	4	4	5	7	3	5	3	4	4	4	4.36	4.9	4.67
2	1	6	1	3	5	10	1	10	3	5	6	6	4	6	7	7	7	6	7	7	7	2	7	4	6	6	4	7	7	6	6	6	6	6	6	3	7	5	6	2	5	6	6	6	5	3	6	5.8	5.11
2	1	7	1	14	7	11	1	0	1	7	6	7	6	4	4	7	5	3	3	5	4	5	5	5	3	4	6	5	4	3	5	5	4	4	6	5	3	3	3	3	5	3	3	4	5	4	5.07	4.4	3.89
2	1	7	1	3	3	3	2	0	2	3	4	5	4	4	5	6	2	4	6	6	2	5	3	3	3	5	4	6	3	3	3	2	6	6	6	5	5	2	6	6	2	4	4	4	4	6	4.21	3.8	4.67
2	1	7	1	9	3	3	3	0	3	6	7	7	4	7	7	7	7	7	7	7	6	7	7	5	6	7	3	7	1	1	2	3	1	2	1	1	7	2	7	1	1	3	5	3	5	2	6.64	3.6	2.78
2	1	7	1	5	1	3	1	0	1	7	6	7	5	3	7	7	7	4	7	7	7	2	7	6	7	6	5	6	7	4	7	7	5	5	4	3	5	6	5	3	7	5	6	6	7	6	5.93	6	4.78
2	1	7	1	2	1	6	3	2	3	4	6	7	5	2	7	7	4	6	5	4	5	2	7	6	5	5	5	5	6	7	6	5	6	3	5	6	7	6	2	2	6	5	4	4	6	2	5.07	5.6	4.67
2	1	7	1	2	1	6	1	0	1	4	5	3	4	1	7	7	2	6	5	6	6	2	7	7	7	6	6	6	5	3	5	6	6	4	4	4	4	4	4	4	4	4	5	3	5	3	4.64	5.7	4
2	1	7	1	2	1	10	3	0	1	3	3	2	3	5	4	4	6	6	4	4	6	4	2	2	2	5	5	5	5	2	3	4	4	4	5	3	4	3	2	3	5	5	5	5	5	5	4	3.7	3.78
2	1	7	1	2	7	8	2	0	3	1	5	5	5	3	5	5	4	3	3	3	5	4	4	4	5	4	2	6	2	4	4	3	2	3	3	5	4	3	4	4	3	3	3	3	5	3	3.93	3.6	3.56
2	1	7	1	2	2	5	3	1	1	7	2	7	1	7	7	7	7	5	7	6	6	1	7	5	3	6	4	3	2	1	2	6	7	5	5	4	5	5	3	3	6	5	5	5	6	4	5.5	3.9	4.56
2	1	7	1	7	3	2	3	1	3	7	5	6	4	7	7	7	5	4	6	5	6	5	6	6	6	5	4	5	5	4	5	7	6	6	6	5	4	6	3	5	5	4	6	6	6	5	5.71	5.3	4.89
2	1	7	1	3	7	12	2	0	1	7	7	7	7	7	7	7	7	7	7	7	7	7	7	7	5	5	5	7	4	5	1	7	7	5	5	3	4	5	3	7	4	4	5	5	5	6	7	5.3	4.44
2	1	7	1	2	7	12	1	0	3	4	7	7	6	4	4	4	7	3	7	7	5	1	6	4	6	5	5	7	4	5	1	7	7	5	5	4	5	4	3	7	4	4	5	4	5	6	5.14	5.1	4.56
2	1	7	1	10	2	4	2	0	2	5	5	6	6	2	6	7	5	6	6	6	5	3	4	5	6	7	7	7	5	5	5	5	6	6	6	7	7	6	2	2	6	6	6	5	5	2	5.14	5.8	5.33
2	1	7	1	3	7	12	3	2	1	4	3	2	6	1	3	4	3	3	3	3	3	5	3	4	7	4	4	5	4	1	5	4	4	4	6	1	5	6	4	3	5	1	3	2	1	2	3.29	4.2	3.89
2	1	7	1	2	7	12	1	0	3	4	7	7	6	4	4	4	7	3	7	7	5	1	6	4	6	5	5	7	4	5	1	7	7	5	5	4	5	4	3	7	4	4	5	4	5	6	5.14	5.1	4.56
2	1	7	1	2	2	5	3	1	1	7	2	7	1	7	7	7	7	5	7	6	6	1	7	5	3	6	4	3	2	1	2	6	7	5	5	1	5	5	3	3	6	5	5	5	6	4	5.5	3.9	5.11
2	1	7	1	3	3	2	3	3	2	3	5	4	4	3	6	6	3	5	4	3	5	4	3	5	5	4	4	6	3	4	4	4	4	4	5	3	4	4	5	3	4	4	5	4	4	5	4.14	4.3	4
2	1	8	1	2	7	4	3	1	3	5	6	5	3	7	7	7	7	7	7	7	6	2	6	6	6	2	4	5	3	2	2	6	6	5	5	1	4	5	5	4	3	7	5	5	5	5	5.86	4.2	4.33
2	1	8	1	4	5	5	2	0	3	7	7	7	6	7	7	7	7	7	6	3	7	5	7	3	7	7	4	7	7	7	7	7	4	7	1	7	7	7	7	1	7	7	7	7	7	1	4.56	6	5.67
2	1	8	1	3	7	3	3	7	3	5	6	6	4	7	6	1	7	2	1	7	5	5	6	5	5	2	6	6	6	5	5	5	6	6	6	2	5	6	5	3	3	5	6	6	5	6	5.67	5.1	4.56
2	1	8	1	3	3	3	3	3	2	3	5	4	4	3	6	6	3	5	4	3	5	4	3	5	5	4	4	6	3	4	4	4	4	4	5	3	4	4	5	3	4	4	5	4	4	5	4.14	4.3	4
2	1	8	1	4	1	6	1	0	1	6	6	6	5	7	7	7	7	7	7	7	7	4	6	1	6	4	5	7	7	7	7	7	7	7	7	7	7	7	1	1	7	7	7	7	7	1	6.36	5.8	5.67
2	1	8	1	2.5	5	10	3	5	3	4	4	5	3	6	7	7	7	6	4	7	7	7	5	5	7	1	7	7	5	3	4	3	4	4	4	7	2	1	7	7	4	4	3	6	5	3	5.64	4.6	4.44
2	1	8	1	2	1	5	2	0	3	6	7	5	4	5	6	5	7	7	7	7	6	7	4	4	6	4	3	5	7	7	7	6	6	4	3	7	7	5	5	3	4	3	6	6	6	7	5.93	5.5	4.56
2	1	8	1	2	5	8	3	1	3	7	7	7	7	7	7	7	7	7	7	7	7	7	7	7	7	7	1	6	6	6	7	7	7	7	7	7	6	7	1	2	5	6	6	6	7	7	7	6.1	5.33
2	1	8	1	2	5	8	2	0	3	7	7	7	6	3	4	4	7	7	7	7	6	1	7	7	5	2	7	7	1	5	4	7	7	7	7	7	7	5	7	7	7	1	1	1	7	7	5.71	5.2	6.11
2	1	8	1	2.5	1	10	2	0	2	4	4	5	3	7	1	2	2	4	2	4	3	5	5	3	5	5	3	6	2	5	3	5	3	3	5	5	2	5	5	3	3	4	5	3	5	6	3.64	4	3.89
2	1	8	1	2	5	10	3	5	3	4	4	5	3	6	7	7	7	6	4	7	7	7	5	5	7	1	7	7	5	3	4	3	4	4	4	7	3	1	7	7	4	4	3	6	5	3	5.64	4.6	4.56
2	1	8	1	3	1	5	2	0	3	7	7	7	7	7	7	7	7	3	4	7	7	3	7	4	4	1	5	5	1	5	5	6	7	6	7	6	5	3	4	3	4	4	4	4	6	4	6.21	4.3	4.67
2	1	8	1	2	1	6	1	1	1	2	2	3	3	5	2	3	1	1	1	1	1	7	1	1	1	1	1	1	1	1	1	1	1	1	1	2	1	2	7	7	1	2	2	1	1	6	2.36	1	2.67
2	1	8	1	2	7	4	1	2	1	7	3	7	7	4	7	7	7	1	4	3	7	4	4	6	5	7	7	7	5	7	1	1	4	4	7	4	5	4	4	3	4	4	4	4	6	4	5.14	5	4.33
2	1	8	1	2.5	3	4	1	1	3	7	5	7	7	7	6	7	7	6	6	6	5	4	6	2	6	6	1	4	4	2	2	7	6	7	6	7	5	4	1	2	6	5	6	5	4	5	6.14	4	4.78
2	1	8	1	3	3	4	1	0	3	7	6	5	5	3	1	1	7	6	7	5	6	7	7	6	7	6	1	6	6	5	5	6	7	6	6	7	6	4	7	7	4	6	7	5	5	7	5.21	5.5	5.89
2	1	8	1	1.5	2	7	2	2	1	7	7	7	7	7	7	7	7	7	7	7	7	1	7	7	7	7	7	7	7	7	7	7	7	7	7	7	7	6	7	2	4	7	7	7	7	1	6.57	7	6
2	1	8	1	2	3	3	3	5	3	7	5	7	5	7	7	7	7	2	7	6	6	1	7	7	7	7	3	7	7	2	3	2	6	7	7	7	7	5	3	3	2	7	5	6	5	7	5.79	5.1	5.33
2	1	8	1	2	3	4	2	0	2	7	7	7	7	7	7	7	4	3	2	2	3	4	3	4	4	5	3	6	2	5	3	4	2	5	4	4	3	4	5	5	4	5	4	3	4	5	5	3.8	4.33
2	1	8	1	2	3	4	1	8	3	5	6	7	4	7	7	6	6	6	6	6	6	4	5	2	5	2	5	5	5	5	6	6	5	5	5	5	5	5	4	3	5	6	5	6	7	4	5.79	4.6	4.78
2	1	8	1	1.5	5	7	2	0	1	6	6	6	6	2	7	7	6	6	6	6	6	2	6	6	6	6	6	6	6	6	6	6	6	6	6	6	6	6	2	2	6	6	5	6	6	2	5.57	6	5.11
2	1	8	1	2	3	3	2	0	3	6	4	5	5	3	5	3	6	5	6	5	5	3	4	6	5	5	6	6	3	5	6	5	6	6	5	6	5	6	1	3	5	5	6	4	5	3	4.64	5.3	4.67
1	1	4	2	12	1	50	3	4	3	5	1	6	5	3	7	7	7	7	1	5	7	1	7	5	5	5	2	5	4	1	2	5	6	6	6	5	6	6	7	6	3	3	6	6	6	7	4.93	4	5.33
1	1	4	2	10	2	15	2	0	2	3	3	3	3	4	4	4	4	4	4	4	4	4	4	4	4	3	3	5	4	4	4	4	4	4	4	4	4	4	4	4	4	4	4	4	4	3	3.71	3.9	4
1	1	5	2	8	7	11	3	1	3	7	1	7	7	7	7	7	7	7	7	7	7	7	7	7	7	7	7	7	7	7	7	7	7	7	7	7	7	7	1	1	7	7	7	7	7	7	6.57	7	5.67
1	1	6	2	11	1	11	1	0	1	4	4	4	4	4	4	4	7	5	7	5	4	4	4	5	5	5	6	3	4	4	4	1	2	4	3	3	5	4	3	2	4	4	1	2	3	7	4.57	3.9	3.56
1	1	7	2	15	3	4	1	0	1	2	2	3	3	3	5	5	1	1	3	3	2	6	2	3	3	2	2	4	3	3	3	2	5	1	3	3	3	2	5	6	2	3	3	3	2	2	2.93	3	3.11
1	1	7	2	10	7	16	2	0	3	4	3	5	3	4	5	4	5	4	5	4	6	5	6	4	5	4	5	5	5	4	6	3	5	5	6	5	6	5	4	3	5	5	6	5	5	4	4.5	4.6	4.89
1	1	7	2	14	2	6	2	4	2	4	4	4	5	4	4	4	4	4	4	4	4	4	4	4	4	4	4	4	4	4	4	4	4	4	4	4	4	4	4	4	4	4	4	5	4	4	4.07	4	4
1	1	7	2	16	2	3	2	1	2	6	7	6	7	2	5	6	6	6	5	5	6	2	6	6	5	6	6	6	5	5	6	6	5	6	5	6	7	6	2	1	6	6	6	5	5	3	5.36	5.6	5
1	1	7	2	12	7	3	3	5	2	7	7	5	5	1	1	1	3	2	2	7	7	7	7	6	7	6	4	7	5	6	6	7	4	7	7	5	6	6	3	3	5	6	5	6	5	3	4.43	5.8	5.33
1	1	7	2	16	2	7	2	1	2	6	7	6	7	2	5	6	6	6	5	5	6	2	6	6	5	6	6	6	5	5	6	6	5	6	5	6	7	6	2	1	6	6	6	5	5	3	5.36	5.6	5
1	1	7	2	16	2	5	2	1	2	6	7	6	7	2	5	6	6	6	5	5	6	2	6	6	5	6	6	6	5	5	6	6	5	6	5	6	7	6	2	1	6	6	6	5	5	3	5.36	5.6	5
2	1	1	2	10	4	7	2	0	2	5	6	5	6	7	7	7	7	7	7	7	7	1	7	7	7	7	1	3	7	7	7	7	7	7	7	7	7	7	1	1	7	7	7	7	7	1	6.14	6	5.67
2	1	1	2	2	4	6	1	1	1	3	5	4	6	3	6	7	6	4	5	4	3	4	4	2	4	4	4	4	4	5	4	4	7	5	5	4	5	4	6	6	5	4	5	4	5	4	4.57	4.2	4.89
2	1	1	2	10	7	2	2	0	2	6	6	7	5	7	7	4	4	1	5	6	4	7	7	7	7	6	6	5	4	4	5	6	6	7	6	7	6	6	6	7	1	5	6	7	7	7	5.43	5.6	5.67
2	1	1	2	13	7	2	3	2	2	3	4	3	7	7	7	7	4	3	7	4	5	4	7	3	4	4	3	7	4	5	3	7	7	7	2	4	3	7	4	5	4	4	3	5	3	3	5.14	4.7	4.44
2	1	1	2	13	3	3	1	0	3	6	7	6	5	7	7	7	7	5	3	6	6	2	7	5	6	6	3	6	2	5	6	7	4	4	4	4	4	4	4	4	4	4	4	4	4	4	5.79	5	4
2	1	1	2	9	3	3	1	1	1	6	5	6	7	7	7	7	7	4	4	7	7	2	6	6	7	7	5	7	7	7	7	7	4	6	7	6	2	4	6	6	3	4	4	4	4	4	5.86	6.4	4.89
2	1	1	2	12	3	3	1	1	1	6	5	4	6	6	6	7	7	6	6	6	6	1	6	7	6	5	7	6	5	7	7	5	4	6	5	6	6	4	2	2	6	4	4	4	4	4	5.57	5.9	4.56
2	1	1	2	10	3	5	2	0	3	6	6	6	6	6	6	6	7	2	7	7	7	1	7	7	7	7	2	7	7	7	7	7	2	7	7	6	6	6	2	1	2	2	6	6	6	6	5.71	6	4.33
2	1	1	2	12	7	8	3	1	2	7	7	7	7	7	7	7	5	5	6	7	7	2	1	4	2	4	4	6	3	4	4	2	4	5	3	5	4	6	4	3	4	4	4	3	5	3	5.86	3.7	4.22
2	1	1	2	12	7	8	3	2	2	3	3	3	3	4	4	4	3	3	3	4	3	4	3	4	3	3	4	4	3	3	4	4	4	3	4	4	2	4	5	5	4	3	4	3	4	5	3.36	3.6	3.78
2	1	1	2	13	3	2	2	0	3	1	1	1	1	1	1	1	4	1	1	1	1	3	1	5	7	7	2	1	1	1	2	2	3	1	7	1	3	2	7	4	7	1	1	1	1	7	1.36	3.1	3.67
2	1	1	2	10	2	2	1	2	2	7	6	7	7	7	7	7	7	7	7	7	7	7	7	7	7	6	6	5	4	4	5	6	6	7	6	7	6	6	6	7	1	5	6	7	7	7	6.93	5.6	5.67
2	1	2	2	10	2	5	3	1	3	7	7	7	7	1	7	7	7	7	7	7	7	1	7	7	7	7	7	7	7	7	7	7	7	7	7	7	7	7	1	1	7	7	7	7	7	1	6.14	7	5.67
2	1	2	2	10	2	5	1	2	1	7	7	7	1	7	7	7	7	7	7	7	7	7	7	7	7	7	1	7	1	3	1	7	7	7	7	7	7	7	7	1	1	1	7	7	7	7	6.57	5	5
2	1	2	2	6	2	5	3	1	3	7	7	7	7	1	1	1	7	7	7	1	7	1	7	7	7	7	7	7	7	7	7	7	7	7	7	7	7	7	1	1	7	7	7	7	7	1	4.86	7	5.67
2	1	2	2	11	3	2	3	1	3	4	4	4	3	2	3	5	4	5	7	5	5	3	5	3	4	5	5	7	6	6	6	6	5	5	5	4	4	5	5	3	3	4	5	5	5	5	4.21	5.3	4.22
2	1	2	2	14.5	3	2	3	2	3	5	3	4	2	4	1	7	4	6	6	5	7	7	6	7	6	5	3	6	7	7	6	5	3	5	6	7	7	7	1	2	7	4	6	5	6	7	4.79	5.5	5.11
2	1	2	2	10	3	1	2	0	3	6	6	7	7	7	7	7	7	7	7	7	7	7	7	7	7	7	5	7	7	7	7	6	4	7	6	5	4	5	3	1	6	6	6	5	5	6	6.86	6.4	4.78
2	1	2	2	12	3	2	1	0	2	7	7	7	7	7	7	7	7	7	7	7	7	7	7	4	6	4	1	7	1	1	1	1	1	4	1	7	7	5	7	7	4	4	7	7	1	7	7	2.7	5.11
2	1	2	2	12	3	2	1	0	2	7	7	7	7	7	7	7	7	7	7	7	7	7	7	4	6	4	1	7	1	1	1	1	1	4	1	7	7	5	7	7	4	4	7	7	1	7	7	2.7	5.11
2	1	2	2	12	3	2	2	0	2	5	6	4	4	6	5	6	7	7	7	7	7	5	5	4	7	6	6	6	5	5	5	6	6	5	6	3	5	5	4	3	6	5	5	4	6	4	5.79	5.6	4.67
2	1	2	2	12.5	3	2	2	0	1	6	5	5	5	4	7	7	7	7	7	7	7	2	5	7	7	7	5	6	5	5	6	7	7	7	6	5	5	5	7	1	6	5	5	6	6	3	5.79	6.2	5.22
2	1	2	2	8	3	2	3	1	2	7	7	7	7	7	7	7	7	1	7	7	7	6	7	4	7	4	1	4	7	7	7	7	7	7	1	7	5	6	7	7	1	3	7	7	7	7	6.5	5.5	4.89
2	1	2	2	15	2	5	3	4	2	7	7	7	7	5	5	5	7	7	7	7	5	1	7	4	7	6	5	6	6	6	6	7	4	6	6	6	6	5	6	7	5	4	6	6	6	2	6	5.7	5.67
2	1	2	2	15	2	4	3	2	3	7	7	6	6	7	6	6	5	5	5	6	5	3	5	4	4	5	5	5	4	5	5	4	5	5	4	5	3	4	4	5	4	4	4	5	5	6	5.64	4.6	4.22
2	1	2	2	15	2	3	3	1	3	7	7	7	7	7	7	7	7	1	7	7	7	7	7	7	7	7	1	7	7	7	7	7	4	7	7	5	6	7	7	1	1	1	7	7	7	7	6.57	6.1	4.67
2	1	2	2	10.5	2	3	3	1	3	7	7	5	4	7	7	7	7	7	7	5	6	7	6	2	7	4	1	7	1	1	1	4	1	7	7	1	4	5	7	1	1	1	3	3	1	4	6.36	2.9	3.78
2	1	2	2	10	2	4	2	0	2	7	7	7	7	7	7	7	7	7	7	7	7	6	7	7	7	7	7	7	7	7	7	7	6	7	6	7	7	7	7	6	4	7	7	7	7	7	6.93	6.9	6.44
2	1	2	2	10.5	2	10	3	1	3	7	6	6	6	1	7	7	7	7	7	7	7	3	6	4	7	7	2	7	5	1	1	7	7	7	7	2	4	5	4	4	7	1	7	7	7	6	6	4.8	4.56
2	1	3	2	13	4	8	2	3	2	7	7	7	7	7	7	7	7	7	7	7	7	7	7	7	7	7	1	7	7	7	5	7	7	7	1	6	7	7	7	7	4	7	7	7	7	7	7	6.2	5.89
2	1	3	2	17	7	30	2	0	3	7	7	7	7	1	7	7	7	7	7	7	7	7	7	7	7	7	1	7	7	4	5	7	7	7	7	7	7	7	7	1	1	7	7	7	7	7	6.57	5.9	5.67
2	1	3	2	6	3	2	2	3	1	3	5	4	3	7	7	7	7	5	7	6	5	2	6	5	7	5	1	6	1	1	1	6	1	5	4	4	4	5	5	4	3	4	5	5	6	5	5.29	3.4	4.22
2	1	3	2	8	3	2	2	0	1	7	7	7	7	3	5	4	7	4	5	5	6	3	6	7	7	5	4	5	3	3	2	4	5	5	4	2	5	5	3	7	6	4	7	7	5	4	5.43	4.5	4.56
2	1	3	2	10	4	6	2	0	2	7	7	7	5	7	7	7	7	6	3	5	7	3	7	6	7	7	5	6	4	1	5	6	7	4	2	5	6	6	7	6	5	5	6	3	6	7	6.07	5.4	5.11
2	2	3	2	18	7	4	2	2	3	7	3	7	7	7	7	7	7	7	7	7	7	7	7	7	7	7	1	7	7	1	4	7	1	7	5	5	7	5	7	7	1	5	7	7	7	7	6.71	4.9	5.44
2	1	3	2	11	3	2	3	3	3	7	7	7	1	4	7	7	7	7	7	7	7	7	7	2	7	7	4	7	1	3	2	6	7	7	7	3	4	5	1	1	7	1	4	4	5	7	6.36	4.6	4
2	1	3	2	14	3	2	3	1	3	7	7	7	1	4	7	7	7	7	7	7	7	7	7	5	5	6	4	6	1	1	1	6	7	7	7	3	5	6	1	1	7	1	3	3	5	4	6.36	4.2	4.22
2	1	3	2	12	4	10	3	1	2	7	7	7	7	2	6	6	7	1	1	7	7	7	7	7	7	7	2	7	4	3	4	7	7	7	1	1	5	6	1	2	5	7	5	3	7	7	5.64	5.5	3.89
2	1	3	2	8	5	10	3	2	1	3	2	3	3	3	5	5	3	3	3	4	4	4	4	4	3	5	5	6	2	3	3	2	6	5	4	5	4	5	5	3	4	4	5	4	3	4	3.5	3.9	4.33
2	1	3	2	9.5	5	10	3	1	1	7	7	7	7	7	7	7	7	1	1	7	7	7	7	7	7	5	5	7	6	6	6	6	5	7	6	6	6	6	5	5	6	7	4	4	5	5	6.14	6	6
2	1	3	2	10	2	5	3	1	3	7	7	7	7	7	7	7	7	7	7	7	7	1	7	7	7	7	7	7	7	7	7	7	7	7	7	7	7	7	1	1	7	7	7	7	7	1	6.57	7	5.67
2	1	3	2	12	2	4	1	0	2	7	7	7	7	7	7	7	7	7	7	7	7	6	7	7	7	7	4	7	7	4	6	7	7	7	7	7	7	7	7	6	7	7	7	7	7	7	6.93	6.3	6.89
2	1	3	2	13	5	6	2	0	1	6	6	5	5	3	5	5	5	5	5	5	5	3	5	5	5	5	5	6	2	3	4	4	5	4	5	5	5	3	4	4	5	3	2	4	4	4	4.86	4.4	4.22
2	1	3	2	12	2	6	2	5	3	7	5	4	4	7	7	7	2	7	3	4	7	7	7	7	7	1	1	7	1	1	1	4	1	5	4	4	2	4	4	4	4	4	4	7	7	1	5.57	3.1	3.89
2	1	4	2	12	3	2	2	2	2	7	1	6	5	6	6	6	2	6	7	7	7	6	7	7	5	5	3	5	6	2	2	6	5	3	1	7	7	6	7	7	6	5	4	5	4	7	5.64	4.6	5.44
2	1	4	2	10	1	50	3	2	2	7	6	6	7	7	7	7	7	1	1	7	7	1	7	1	5	5	4	7	7	7	6	7	7	7	5	4	2	1	7	7	5	4	2	3	5	2	5.57	5.6	4.67
2	1	4	2	13	3	3	3	2	1	7	3	6	6	7	7	7	7	5	4	7	7	1	7	5	7	4	4	5	7	4	4	5	4	6	5	5	5	6	7	5	2	2	5	6	6	7	5.79	4.9	4.78
2	1	4	2	9	3	2	2	0	3	6	7	6	6	7	7	7	7	4	7	7	7	1	7	6	7	5	4	7	2	1	2	4	6	4	2	6	6	4	7	2	1	1	6	6	6	2	6.14	4.4	3.67
2	1	4	2	14	2	10	3	3	2	4	4	4	4	4	4	4	4	5	5	5	5	3	5	5	5	4	4	5	5	5	5	5	5	5	5	5	5	5	3	3	5	5	4	4	4	4	4.29	4.8	4.56
2	1	4	2	13	2	7	1	0	1	4	3	4	4	5	3	3	7	5	4	3	3	4	4	3	4	4	3	5	3	4	4	3	4	5	5	3	4	4	4	4	4	3	3	4	4	4	4	3.7	4
2	1	4	2	14	2	7	1	0	1	4	3	4	4	5	3	3	7	5	4	3	3	4	4	3	4	4	2	5	3	4	4	3	4	5	5	3	4	4	4	4	4	3	3	4	4	4	4	3.6	4
2	1	4	2	7	2	10	2	0	2	4	4	4	4	3	5	5	3	3	3	3	3	4	3	3	3	3	3	4	4	4	3	3	3	5	5	4	4	4	4	4	4	3	3	3	4	4	3.64	3.3	4.11
2	1	4	2	5	2	10	2	0	2	4	5	5	5	4	4	4	4	4	4	4	4	4	4	4	4	3	4	5	2	2	3	3	3	5	5	4	4	4	3	3	5	4	3	3	4	4	4.21	3.3	4.11
2	1	4	2	12	2	15	2	1	2	7	7	6	7	7	7	7	7	4	7	7	7	3	7	6	4	6	5	6	6	5	5	7	7	6	4	4	7	5	7	3	6	5	5	5	4	4	6.43	5.7	5.22
2	1	5	2	9.5	7	10	3	2	2	3	2	3	4	4	3	3	3	4	4	3	3	4	3	5	4	3	3	4	4	3	4	4	3	2	6	6	6	5	3	2	5	4	4	5	3	3	3.29	3.7	4.33
2	1	5	2	19	7	12	2	0	3	6	7	7	6	3	6	5	6	3	4	7	6	3	5	4	2	5	5	5	1	5	5	5	6	3	4	3	3	2	3	3	4	5	4	3	4	7	5.29	4.3	3.33
2	1	5	2	10	7	10	3	1	3	6	7	7	7	7	7	7	7	5	7	4	5	2	5	4	5	5	5	4	1	5	5	4	5	4	4	5	4	3	7	4	2	5	5	4	4	4	5.93	4.3	4.22
2	1	5	2	5	7	15	1	0	1	4	5	5	5	4	4	4	4	4	5	5	4	5	4	4	4	4	4	5	4	4	4	3	4	4	4	5	5	5	3	4	4	5	4	4	5	5	4.43	4	4.33
2	1	5	2	15	7	10	2	0	1	7	6	6	6	7	7	7	7	7	7	7	7	2	6	4	4	4	5	7	3	7	7	5	5	5	5	6	5	5	7	5	3	5	5	3	2	5	6.36	5.1	5.11
2	1	5	2	7	7	10	1	0	2	7	7	7	2	5	4	4	7	1	6	2	5	6	3	3	6	1	1	1	3	1	6	1	1	4	1	2	7	3	7	7	1	5	3	2	2	6	4.71	2.4	4.11
2	1	5	2	12	7	15	2	1	2	7	6	7	7	5	3	6	5	1	5	7	5	2	5	3	6	5	5	6	3	1	7	5	5	3	7	5	4	5	6	6	5	6	4	4	6	6	5.07	4.6	5.22
2	1	5	2	12	7	10	2	0	2	5	4	5	4	3	5	5	4	5	4	5	4	3	4	5	5	5	4	5	3	5	4	5	5	4	5	4	4	5	3	3	5	5	4	4	4	4	4.29	4.6	4.22
2	1	5	2	11	7	20	2	0	2	7	6	7	7	5	3	6	5	1	5	7	5	2	5	3	6	5	5	6	3	1	7	5	5	3	7	5	4	5	6	6	5	6	4	4	6	2	5.07	4.6	5.22
2	1	5	2	15	7	15	2	0	2	6	6	6	6	7	6	6	7	6	7	6	6	4	6	4	7	6	6	6	5	6	6	6	6	6	6	6	3	7	7	6	6	1	6	6	6	6	6.07	5.8	5.33
2	1	5	2	12	7	10	2	0	2	7	7	7	3	7	7	7	7	7	7	7	7	7	7	5	7	7	1	7	7	7	5	7	7	7	7	5	7	6	4	2	7	1	5	4	7	7	6.71	6	5.11
2	1	5	2	10	1	5	2	0	2	7	6	7	7	1	7	7	7	7	7	1	7	1	7	1	4	6	6	6	6	5	5	6	6	7	6	7	7	7	1	1	7	7	5	5	6	2	5.64	5.1	5.56
2	1	5	2	12	1	5	2	0	2	7	7	7	7	7	7	7	7	7	7	7	7	1	7	7	1	1	1	2	2	1	1	7	1	7	7	1	5	7	4	1	1	4	7	7	7	7	6.57	2.4	4.11
2	1	5	2	9	1	4	3	5	2	7	7	7	7	7	7	7	7	7	7	7	7	1	7	1	1	1	1	2	2	1	1	7	1	7	7	1	5	7	4	1	1	4	7	7	7	7	6.57	1.8	4.11
2	1	5	2	8	1	5	2	0	1	7	6	7	7	1	7	7	7	7	7	1	7	1	7	1	4	6	6	6	6	5	5	6	6	7	6	7	7	7	1	1	7	7	5	5	6	2	5.64	5.1	5.56
2	1	5	2	13	1	5	2	0	2	7	6	7	7	1	7	7	7	7	7	1	7	1	7	1	4	6	6	6	6	5	5	6	6	4	6	4	4	4	4	4	4	7	7	7	1	1	5.64	5.1	4.56
2	1	5	2	11	1	5	2	0	2	6	7	5	4	4	7	7	7	4	4	7	5	2	6	4	6	6	4	5	5	4	5	5	6	6	5	4	6	6	7	2	2	4	5	6	6	4	5.36	5	4.67
2	1	5	2	7	1	3	2	0	2	7	6	7	7	1	7	7	7	7	7	1	7	1	7	1	4	6	6	6	6	5	5	6	6	7	6	7	7	7	1	1	7	7	5	5	6	2	5.64	5.1	5.56
2	1	6	2	18	7	10	1	0	1	5	3	5	0	1	7	7	7	5	5	7	7	7	4	3	5	5	3	3	1	1	1	4	6	2	7	5	5	2	3	5	5	6	5	5	2	2	5.43	3.2	4.44
2	1	6	2	17	3	4	3	1	2	4	4	5	4	4	4	3	1	3	4	3	5	6	4	4	2	2	5	4	2	5	4	3	2	1	3	5	4	3	6	4	3	4	3	3	2	2	3.86	3.3	3.67
2	1	6	2	10	5	8	2	0	3	6	6	6	6	2	6	6	6	6	6	6	6	2	6	6	6	6	6	6	6	6	6	6	6	6	6	6	6	6	2	2	6	6	6	6	6	2	5.43	6	5.11
2	1	6	2	9	2	3	2	3	2	6	5	6	7	6	6	7	6	6	6	7	6	1	7	7	6	7	6	6	6	7	6	5	7	6	7	6	7	5	1	2	7	7	6	7	6	1	5.86	6.3	5.33
2	1	6	2	7	5	7	3	1	3	5	5	5	5	7	7	4	7	7	7	7	7	7	7	4	4	4	7	7	7	7	7	7	7	7	7	7	7	4	1	7	7	1	5	5	5	4	6.21	6.1	5.33
2	1	6	2	10	7	14	3	0	3	7	7	7	7	1	7	7	7	7	7	7	7	1	7	7	7	5	5	6	6	5	7	7	7	7	7	4	7	7	1	2	5	7	7	7	7	1	6.14	6.2	5.22
2	2	6	2	14	2	10	2	0	2	7	7	7	7	7	7	7	7	1	7	7	7	7	7	7	1	1	1	7	7	7	7	7	6	5	1	3	5	6	2	3	5	5	5	5	6	2	6.57	5.1	3.89
2	1	6	2	12	1	12	2	0	1	7	5	6	6	7	6	6	6	7	7	7	7	3	6	6	5	6	1	5	6	6	6	7	5	6	7	6	6	6	2	2	5	5	6	6	6	6	6.14	5.3	5
2	1	6	2	12	1	12	3	2	2	6	4	4	5	6	6	6	6	6	6	6	6	2	6	6	7	6	6	6	6	6	6	6	6	6	6	6	6	6	2	1	6	5	5	6	6	7	5.36	6.1	4.89
2	1	6	2	12	7	11	3	0	3	5	2	4	1	7	4	4	7	7	7	4	5	1	7	5	7	1	5	7	1	1	1	4	7	4	5	6	5	4	1	4	5	1	4	3	6	3	4.64	3.9	3.89
2	1	6	2	15	7	10	3	1	3	7	5	6	3	1	4	4	7	7	7	7	7	7	7	7	7	5	1	5	1	1	1	7	7	4	7	7	7	6	7	1	7	7	4	4	5	7	5.64	4.2	5.89
2	1	6	2	16.5	1	10	2	0	3	7	3	7	7	7	7	7	2	5	7	7	7	7	6	4	5	6	2	6	6	6	5	3	5	6	5	6	5	4	3	2	5	5	6	4	5	7	6.14	4.8	4.56
2	1	6	2	15	7	12	3	1	1	7	6	7	7	7	7	7	7	7	7	7	7	7	7	7	7	7	1	4	7	7	7	7	1	7	4	7	7	7	7	1	4	4	7	7	7	7	6.93	5.5	5.33
2	1	6	2	14	3	4.5	3	5	3	6	6	7	7	6	5	7	6	5	5	7	5	6	5	6	5	6	5	6	6	6	5	3	5	5	5	4	5	7	2	4	3	5	6	6	6	5	5.93	5.3	4.44
2	1	6	2	13	1	12	3	4	3	7	7	7	7	7	7	7	7	7	7	7	7	7	7	7	7	7	1	7	7	1	7	7	7	7	7	7	7	7	7	7	1	7	7	7	7	7	7	5.8	6.33
2	1	6	2	12	5	12	2	0	3	5	5	6	6	7	1	1	7	5	7	6	6	5	5	6	6	6	6	7	6	1	6	5	5	7	5	4	7	4	7	3	6	6	7	7	6	2	5.14	5.4	5.44
2	1	6	2	11	1	10	3	0	3	4	5	5	5	6	6	6	7	5	2	6	5	6	5	5	6	6	6	7	5	1	1	7	4	4	4	5	3	4	6	7	2	4	2	4	6	7	5.21	4.8	4.33
2	1	6	2	14	5	4	3	3	3	7	7	7	7	7	7	7	7	7	7	7	7	7	7	7	7	7	1	7	7	7	5	3	5	7	7	7	7	7	7	1	1	1	7	7	7	7	7	5.6	4.56
2	1	6	2	10	5	7	3	0	3	5	4	4	3	5	6	7	6	6	4	7	6	6	6	4	6	5	5	5	5	4	5	4	6	6	4	3	4	3	7	3	3	5	4	4	5	3	5.36	4.9	4.22
2	1	6	2	13	5	4	2	2	1	5	7	5	5	4	6	6	5	5	5	7	7	4	4	5	6	6	6	6	4	6	6	5	4	4	6	3	5	5	5	4	5	6	6	6	5	3	5.36	5.4	4.78
2	1	6	2	7	5	3	1	20	3	7	6	7	7	7	7	7	7	7	7	7	7	1	7	4	6	6	4	7	7	5	7	6	3	7	7	7	4	6	6	5	7	6	7	6	7	7	6.5	5.5	6.11
2	1	6	2	18	5	5	3	1	1	7	4	7	7	7	7	7	7	7	7	7	7	7	7	5	7	7	7	7	5	5	5	7	7	5	4	4	4	5	1	4	5	2	5	5	7	6	6.79	6.2	3.78
2	2	6	2	16	5	6	3	2	3	7	6	6	6	2	1	7	7	6	5	5	7	5	6	6	6	6	6	6	7	6	7	7	6	6	6	6	5	6	1	6	5	5	6	6	7	6	5.43	6.3	5.11
2	1	6	2	2	5	5	3	2	3	7	7	7	6	7	7	5	1	1	1	4	4	4	7	5	4	5	4	4	4	1	6	4	7	5	4	7	5	4	2	5	3	3	5	4	7	5	4.86	4.4	4.22
2	1	6	2	12	5	9	3	1	3	7	7	7	6	7	1	1	1	1	1	4	4	4	7	5	3	6	3	4	4	1	6	4	7	6	3	7	5	4	2	5	3	3	5	4	7	5	4.14	4.3	4.22
2	1	7	2	10	2	1	2	0	2	4	4	4	4	4	4	4	4	4	3	3	3	5	5	5	4	4	5	6	4	4	3	3	3	3	3	4	4	5	3	4	3	4	4	4	4	4	3.93	4.1	3.67
2	1	7	2	15	7	10	2	0	3	7	7	6	6	7	6	6	7	5	7	7	7	6	6	4	5	6	5	5	6	6	4	5	6	5	4	5	5	6	4	2	5	5	6	6	5	4	6.43	5.2	4.56
2	1	7	2	10	7	15	3	0	2	7	7	7	7	7	7	7	7	7	7	7	7	1	7	6	7	6	1	7	7	7	7	7	7	5	6	5	4	5	2	3	6	5	5	6	5	4	6.57	6.2	4.56
2	1	7	2	13	3	2	3	3	1	6	7	6	6	7	7	7	7	7	7	7	7	6	6	6	7	6	2	1	1	1	1	6	6	6	5	6	5	5	5	5	4	1	5	5	5	5	6.64	3.7	4.67
2	1	7	2	14	2	8	2	0	2	4	4	4	4	3	5	5	4	4	4	4	4	4	4	4	4	4	4	5	3	3	3	3	3	4	5	4	5	4	4	3	4	4	4	4	4	4	4.07	3.6	4.11
2	1	7	2	14	7	8	1	0	3	7	1	4	4	1	4	4	7	7	7	7	7	1	7	7	7	7	1	7	7	7	7	7	7	7	7	1	4	6	7	3	7	2	7	7	7	7	4.86	6.4	4.89
2	1	7	2	12	2	8	3	2	2	4	5	4	5	6	3	3	7	7	7	6	2	3	6	7	7	6	6	6	3	4	5	5	5	5	6	5	6	6	2	2	5	6	5	5	6	2	4.86	5.4	4.78
2	1	7	2	16	7	10	2	0	2	4	1	6	1	7	7	7	2	7	1	6	2	2	2	5	1	3	7	1	6	3	7	1	3	5	1	6	3	2	2	7	6	2	5	3	5	7	3.93	3.7	3.78
2	1	7	2	10	7	10	3	1	1	7	7	7	7	5	7	7	7	7	7	5	6	2	7	7	7	5	5	5	5	5	5	5	5	5	5	5	5	5	3	3	5	5	5	5	5	3	6.29	5.4	4.56
2	1	7	2	12	3	2	1	0	2	4	5	6	6	7	7	7	7	7	7	7	6	7	7	5	6	6	5	7	6	4	5	6	6	6	7	6	6	5	2	2	4	3	6	5	6	7	6.43	5.6	4.56
2	1	7	2	18	1	10	3	4	2	4	5	4	1	3	5	5	2	1	1	7	7	1	7	6	7	7	7	7	5	7	7	6	7	2	1	2	4	4	2	7	6	5	1	1	6	3	3.79	6.6	3.67
2	1	7	2	14	3	2	2	0	3	7	3	7	1	7	7	7	7	7	7	7	7	4	7	3	7	7	1	4	4	1	1	7	1	4	7	7	5	4	7	1	1	1	4	7	1	7	6.07	3.6	4.11
2	1	7	2	13	3	1	1	2	2	7	6	7	7	7	7	7	7	7	6	7	7	7	7	7	7	6	5	5	4	4	5	6	6	7	6	7	6	6	6	7	1	5	6	7	7	7	6.86	5.5	5.67
2	1	7	2	14	3	2	1	0	2	7	2	7	1	7	7	7	7	5	7	6	7	1	5	5	3	6	4	2	1	2	6	6	7	5	5	5	5	5	3	2	6	5	5	5	6	4	5.43	4.2	4.56
2	1	7	2	10	3	2	3	1	2	7	7	6	7	1	7	7	7	6	6	7	7	1	6	6	6	5	5	6	1	1	2	4	4	4	6	5	6	2	7	5	2	3	3	1	3	3	5.86	4	4.44
2	1	7	2	15	3	2	2	0	3	1	1	1	1	1	1	1	4	1	1	1	1	7	1	4	6	6	1	7	1	2	1	3	5	1	7	1	2	3	7	2	7	1	2	2	3	7	1.64	3.6	3.44
2	1	7	2	7	3	2	2	0	3	1	1	1	1	1	1	1	6	3	4	4	6	5	5	5	6	7	2	7	5	1	4	3	4	7	5	3	4	4	7	5	2	6	5	5	7	6	2.86	4.4	4.78
2	1	7	2	8	7	6	1	0	1	4	4	4	4	4	4	4	7	7	7	7	7	1	7	7	7	7	7	7	7	7	7	7	7	7	7	7	7	7	1	1	7	7	7	7	7	1	5.07	7	5.67
2	1	7	2	14	6	4	1	0	3	5	6	4	5	2	6	6	7	7	7	6	7	7	6	5	7	7	5	7	6	4	6	7	4	5	3	6	2	7	3	3	2	6	5	7	7	6	5.79	5.8	4.11
2	1	7	2	14	6	3	3	3	3	7	7	7	7	1	4	4	7	7	7	7	7	7	7	6	6	7	2	7	1	1	1	1	5	6	7	5	6	6	2	2	2	6	6	6	6	6	6.14	3.7	4.67
2	1	7	2	16	7	10	2	0	1	6	6	7	3	5	4	3	2	2	2	5	6	2	3	4	5	4	4	5	4	4	5	4	4	5	3	5	5	5	4	3	4	4	5	4	4	3	4	4.3	4.22
2	1	7	2	8.5	7	13	2	0	2	5	6	6	4	4	6	6	7	2	5	7	7	1	4	6	6	4	4	6	5	3	7	7	7	5	6	6	7	6	6	1	5	5	5	5	7	6	5	5.5	5.22
2	1	7	2	12	7	10	1	0	1	4	4	4	3	7	7	7	5	3	3	5	2	2	5	3	5	3	6	5	4	3	5	3	5	3	6	5	2	5	5	3	5	4	4	4	4	4	4.36	4.2	4.22
2	1	7	2	11	1	5	2	0	2	7	7	7	7	4	7	3	7	1	7	7	7	2	6	3	6	6	6	6	6	6	6	6	6	6	6	6	6	2	2	2	7	6	6	6	6	2	5.64	5.7	4.78
2	1	7	2	11	1	3	3	4	1	7	7	7	7	7	7	7	7	6	7	7	7	7	7	7	7	7	7	7	7	7	7	7	7	7	1	7	7	7	7	7	1	7	7	7	7	7	6.93	7	5.67
2	1	7	2	8	3	3	2	0	2	7	7	7	7	7	7	7	7	5	7	7	7	5	5	3	6	6	5	6	5	1	6	5	1	6	3	2	4	5	2	4	1	2	4	4	5	3	6.57	4.4	3.22
2	1	7	2	11.5	2	12	3	1	3	5	5	5	4	7	6	7	7	7	7	5	6	6	5	5	7	7	6	7	6	5	7	7	7	5	4	5	6	4	4	6	6	4	4	5	6	7	5.86	6.4	4.89
2	1	7	2	9	2	12	1	2	3	5	5	5	5	4	4	4	5	5	5	4	5	3	5	5	5	4	4	5	5	5	5	5	5	4	4	4	4	3	4	4	4	4	4	3	3	3	4.57	4.8	3.89
2	2	7	2	15	2	5	2	0	3	7	7	7	7	7	7	7	7	1	7	7	7	7	7	7	7	1	1	1	7	1	1	1	7	1	1	7	7	1	7	7	1	1	7	7	1	7	6.57	3.4	3.67
2	1	7	2	12	2	12	3	1	3	6	6	6	6	2	6	6	7	7	7	6	6	2	6	6	7	7	6	6	6	6	6	6	6	6	6	6	6	6	2	2	6	7	7	7	7	1	5.64	6.2	5.22
2	1	7	2	12	7	17	3	2	3	6	6	6	6	3	6	6	7	7	7	7	7	7	6	6	7	7	3	7	1	5	3	6	6	6	6	6	6	6	4	4	2	4	6	6	6	6	6.21	5.1	4.89
2	2	7	2	14	2	4	3	2	3	7	7	7	7	1	1	1	7	7	7	7	7	4	7	5	7	7	5	7	7	7	5	7	5	7	6	7	7	7	5	5	5	6	7	7	6	7	5.5	6.2	6.11
2	1	7	2	12	2	10	2	0	3	7	4	7	3	7	7	7	7	7	7	7	7	5	7	4	7	6	3	7	7	1	7	7	7	7	1	7	7	7	5	7	4	3	7	7	4	4	6.36	5.6	5.33
2	1	7	2	13.5	2	10	1	0	3	7	7	7	7	7	4	4	7	7	7	7	7	7	7	7	7	7	2	7	7	4	7	7	7	7	7	5	5	6	3	7	4	4	7	7	7	6	6.57	6.2	5.33
2	1	7	2	2	7	15	3	3	3	4	7	7	7	7	7	7	7	3	5	7	7	1	3	7	7	7	1	7	1	1	1	7	7	7	5	2	3	6	1	7	4	3	7	7	7	7	5.64	4.6	4.22
2	2	7	2	14	7	3	3	5	2	7	7	5	5	1	1	1	3	2	2	7	7	7	7	6	7	6	4	7	5	6	6	6	7	7	7	5	6	6	3	3	5	6	5	6	5	3	4.43	6	5.33
2	1	7	2	11	7	10	3	0	1	7	7	7	7	4	4	7	5	5	7	7	7	4	7	7	1	4	5	3	5	2	5	2	6	4	3	1	3	7	1	1	7	4	7	6	4	5	6.07	4	3.44
2	1	7	2	12	7	10	1	0	1	6	6	5	5	5	5	5	5	4	6	6	5	3	6	5	5	7	6	5	5	3	6	5	5	6	6	4	4	7	3	4	4	6	5	6	5	3	5.14	5.2	4.89
2	1	7	2	13	7	30	3	10	1	7	1	6	6	2	1	1	7	5	1	5	7	7	7	7	7	7	1	6	1	1	1	7	5	5	1	4	6	5	7	4	2	2	3	5	5	7	4.5	4.3	4
2	1	7	2	16	7	25	3	10	2	7	1	6	6	2	1	1	7	5	1	5	7	7	7	7	7	7	1	6	1	1	1	7	5	5	1	4	6	5	7	4	2	2	3	5	5	7	4.5	4.3	4
2	2	7	2	19	7	6	1	0	1	7	7	7	7	1	4	4	7	7	7	7	7	1	7	7	7	7	7	7	7	7	7	7	7	7	7	7	7	7	1	1	7	7	7	7	7	1	5.71	7	5.67
2	1	7	2	12	2	8	3	2	2	4	5	4	5	6	3	3	7	7	7	6	2	3	6	7	7	6	6	6	3	4	5	5	5	5	6	5	6	6	2	2	5	6	5	5	6	2	4.86	5.4	4.78
2	1	7	2	14	3	2	2	0	3	7	3	7	1	7	7	7	7	7	7	7	7	4	7	3	7	7	1	4	4	1	1	7	1	4	7	7	5	4	7	1	1	1	4	7	1	7	6.07	3.6	4.11
2	1	7	2	11.5	2	12	3	0	3	5	5	5	4	7	6	7	7	7	7	5	6	6	5	5	7	7	6	7	6	5	7	7	7	5	4	5	6	4	4	6	6	4	4	5	6	7	5.86	6.4	4.89
2	2	7	2	15	2	5	2	0	3	7	7	7	7	7	7	7	7	1	7	7	7	7	7	7	7	1	1	1	7	1	1	1	7	1	1	7	7	1	7	7	1	1	7	7	1	7	6.57	3.4	3.67
2	1	7	2	16	7	10	2	0	1	6	6	7	3	5	4	3	2	2	2	5	6	2	3	4	5	4	4	5	4	4	5	4	4	5	3	5	5	5	4	3	4	4	5	4	4	5	4	4.3	4.22
2	1	7	2	15	3	2	2	0	3	1	1	1	1	7	4	1	4	1	1	1	2	1	1	4	6	6	1	7	1	2	1	3	5	1	7	1	2	3	7	2	7	1	2	2	3	7	3.45	3.6	3.44
2	1	7	2	9	2	12	1	2	3	5	5	5	5	4	4	4	5	5	5	4	5	3	5	5	5	4	4	5	5	5	5	5	5	4	4	4	4	3	4	4	4	4	4	3	3	3	4.57	4.8	3.89
2	1	8	2	7	3	4	2	0	2	6	6	2	3	7	7	7	7	7	7	7	7	7	7	3	7	7	5	7	2	6	2	7	7	5	7	7	5	5	1	1	4	2	5	5	7	7	6.21	5.3	4.11
2	1	8	2	11	6	1	1	0	3	7	4	6	6	6	6	6	7	7	7	7	7	1	7	7	7	7	1	5	7	1	4	2	7	7	7	7	7	7	1	1	1	7	7	7	7	7	6	4.37	5
2	1	8	2	14	1	5	2	2	3	7	2	4	4	7	7	7	7	7	7	7	7	7	7	1	7	7	1	7	7	5	7	7	7	7	7	7	7	7	7	7	6	5	7	7	7	7	6.21	5.6	6.67
2	1	8	2	10	1	6	1	1	3	5	6	7	7	7	7	1	7	7	7	7	7	1	7	7	7	7	1	5	1	7	7	7	7	4	4	4	4	4	4	4	4	7	7	7	7	7	5.93	5.26	4.33
2	1	8	2	4	5	5	1	0	1	4	4	4	4	4	4	4	7	7	7	6	7	1	5	5	7	4	4	4	4	4	4	4	4	7	6	2	4	7	1	1	2	4	7	7	6	7	4.86	4.4	4.67
2	1	8	2	10	3	4	3	1	3	7	7	7	7	7	7	7	7	7	7	7	7	7	7	7	7	7	1	7	7	7	7	7	7	7	7	7	7	7	7	7	1	7	4	7	5	3	7	6.4	6.33
2	1	8	2	10	6	1	1	1	3	7	4	6	6	6	6	6	7	7	7	7	7	1	7	7	7	7	1	7	1	4	2	7	7	7	7	7	7	7	7	1	1	7	7	7	7	7	6	5	5.67
2	1	8	2	14	6	1	1	0	3	7	4	6	6	6	6	6	7	7	7	7	7	7	7	7	7	7	1	7	1	4	2	7	7	7	7	7	7	7	7	1	1	7	7	7	7	7	6.43	5	5.67
2	1	8	2	12	1	7	3	4	2	7	5	7	1	7	7	7	7	7	7	7	7	7	7	1	4	6	1	5	1	1	1	7	1	7	7	7	1	5	1	4	1	1	7	7	3	7	6.43	2.8	3.78
2	1	8	2	12	3	4	1	3	2	7	7	7	7	7	7	7	7	7	7	7	7	7	7	7	7	7	1	7	5	7	7	7	7	7	5	7	7	7	7	4	1	4	7	7	6	7	7	6.2	5.44
2	1	8	2	17	3	4	2	0	2	6	6	2	3	7	7	7	7	7	7	7	7	7	7	4	7	7	5	7	2	6	2	7	7	5	7	7	5	5	1	1	4	2	5	5	7	7	6.21	5.4	4.11
2	1	8	2	13	3	4	3	1	1	7	7	4	4	5	7	4	7	2	4	6	7	4	6	6	7	7	5	7	3	1	2	6	7	7	5	5	5	6	6	4	7	2	7	6	6	6	5.29	5.1	5.22
2	1	8	2	12	3	4	3	1	3	6	4	7	3	2	2	2	5	5	6	6	7	3	7	7	5	4	4	4	4	4	4	4	4	4	4	4	4	4	4	4	4	7	5	5	5	7	4.64	4.4	4.33
1	1	5	3	18	7	10	3	0	2	3	4	4	4	5	5	5	5	6	7	7	4	3	5	6	7	1	7	5	3	4	4	3	3	5	4	4	4	4	4	3	4	5	3	4	4	5	4.79	4.3	4.11
1	1	6	3	29	3	5	2	0	2	6	2	6	3	7	7	7	7	7	7	7	7	7	7	4	6	5	4	5	6	6	7	3	5	4	3	5	7	3	2	3	3	5	3	3	4	7	6.21	5.1	3.89
1	1	6	3	20	7	4	1	2	1	6	5	7	6	3	7	6	7	7	7	7	7	1	2	7	2	7	6	4	7	6	7	5	7	7	6	5	7	7	1	2	7	6	7	6	5	2	5.57	5.8	5.33
1	1	6	3	27.5	3	4	2	0	2	3	3	5	4	7	7	7	6	7	7	7	7	5	7	5	6	5	2	7	7	5	7	5	7	5	7	5	7	7	3	3	5	5	5	5	5	3	5.86	5.6	5.22
1	1	7	3	24	7	6	3	10	1	7	3	5	1	2	5	6	7	7	7	6	7	3	7	5	2	6	4	4	2	4	1	7	7	5	5	5	4	6	6	6	4	5	5	7	7	7	5.21	4.2	5.11
1	2	7	3	20	2	12	3	10	2	7	7	7	4	7	7	7	7	7	7	7	7	7	7	4	7	7	1	7	5	1	7	7	7	7	7	7	7	7	7	7	4	4	7	7	1	7	6.79	5.3	6.33
2	1	1	3	12	1	20	2	0	2	7	7	7	7	7	7	7	7	7	7	7	7	7	7	1	7	7	4	7	7	1	7	7	7	7	7	7	7	7	7	4	7	7	7	7	7	7	7	5.5	6.67
2	1	1	3	17	1	5	2	0	2	7	4	4	4	7	7	7	7	7	7	7	7	7	7	7	7	7	1	7	4	4	4	7	7	7	4	7	5	7	7	7	7	7	7	7	7	7	6.36	5.5	6.44
2	1	1	3	22	7	6	3	0	3	7	4	7	7	7	7	7	7	4	7	7	7	3	7	5	7	7	5	7	1	5	7	7	7	5	7	3	4	4	7	1	6	2	4	4	7	4	6.29	5.8	4.33
2	1	1	3	11	3	3	1	0	1	4	4	5	5	5	5	5	3	4	3	5	3	5	3	5	3	4	3	5	2	3	5	4	3	4	4	5	4	4	4	4	3	4	4	4	5	4	4.21	3.7	4
2	1	1	3	20	7	5	3	2	3	7	7	7	7	7	7	7	7	5	5	7	5	7	6	7	7	7	6	7	7	6	6	7	7	7	4	5	5	6	6	2	4	3	6	6	5	2	6.5	6.7	4.67
2	1	1	3	14	7	10	2	0	3	5	5	5	7	2	6	6	7	6	5	5	6	4	5	3	3	4	2	3	4	3	5	4	5	5	5	4	6	4	4	4	4	5	5	5	6	6	5.29	3.6	4.56
2	1	1	3	20	3	2	2	0	3	1	1	1	1	1	1	1	4	1	1	1	2	3	1	5	7	7	2	7	1	1	2	2	3	1	7	1	3	2	7	4	7	1	1	1	1	7	1.43	3.7	3.67
2	1	2	3	14	3	2	2	0	2	3	2	5	3	4	4	5	6	5	5	1	1	5	5	3	7	3	5	5	1	1	5	7	3	3	6	5	5	4	6	3	5	5	1	2	2	6	3.86	4	4.67
2	2	2	3	20	3	2	3	1	1	7	7	7	1	1	4	7	1	1	1	7	5	1	7	2	7	1	7	7	6	5	2	7	7	7	7	5	6	5	1	1	5	5	5	6	6	6	3.32	5.1	4.67
2	1	2	3	19	2	5	3	2	1	6	4	5	6	7	7	7	7	4	2	7	7	7	6	4	6	6	7	7	4	4	5	4	5	4	2	3	6	4	4	7	3	4	3	5	5	3	5.65	5.2	4.11
2	2	3	3	14	7	4	1	2	3	7	7	7	7	7	7	7	7	7	7	7	7	7	7	1	7	7	1	5	5	1	1	7	7	7	5	6	6	7	7	3	3	1	7	7	7	7	7	4.2	5
2	1	3	3	27	7	15	2	0	3	7	7	7	7	1	7	7	7	7	7	7	7	7	7	7	7	7	1	7	7	4	5	7	7	7	7	7	7	7	7	1	1	7	7	7	7	7	6.57	5.9	5.67
2	1	3	3	20	7	20	2	1	2	7	7	7	7	7	7	7	7	7	7	7	7	7	7	7	7	7	2	4	4	4	7	1	7	4	1	7	3	4	1	1	1	1	4	4	4	4	7	5	2.56
2	1	3	3	18	7	4	1	0	3	7	7	7	7	7	7	7	7	7	7	7	7	1	7	6	7	6	5	7	7	4	1	7	7	7	6	6	6	7	7	4	3	1	7	7	7	7	6.57	5.7	5.22
2	1	3	3	17	4	13	1	0	2	7	6	7	7	1	7	7	7	6	7	7	7	3	6	6	6	6	5	6	5	5	6	5	7	6	6	5	5	5	2	2	5	6	5	5	5	3	6.07	5.7	4.67
2	2	3	3	28	4	7	3	1	3	7	6	6	5	7	7	7	7	7	7	7	7	7	7	7	7	6	1	7	1	1	6	7	7	7	1	6	6	6	6	3	1	1	7	6	6	7	6.71	5	4.11
2	2	3	3	29	7	3	2	0	3	4	7	6	2	7	7	7	7	3	7	7	7	3	7	7	7	7	2	7	7	3	6	6	2	7	5	6	5	6	7	7	1	2	7	7	7	6	5.79	5.4	5.11
2	1	3	3	17	3	3	2	0	1	5	6	6	2	7	7	7	5	2	5	5	6	5	5	6	5	5	2	5	3	5	5	3	3	3	5	5	3	4	7	7	2	1	5	5	5	6	5.21	4.2	4.11
2	1	3	3	19	3	2	3	1	3	7	7	7	1	4	7	7	7	7	7	7	7	7	7	2	6	6	4	6	2	1	1	6	7	7	7	5	5	6	1	2	7	1	3	3	5	4	6.36	4.1	4.56
2	1	5	3	14	7	35	2	0	2	7	1	7	7	4	4	7	4	4	4	4	4	4	5	4	6	4	4	7	4	1	4	4	4	4	7	4	1	4	4	4	4	4	4	4	4	4	4.71	4.2	4
2	1	5	3	15	7	10	2	0	2	4	4	4	5	7	4	4	4	5	4	5	4	4	4	4	4	4	3	5	4	4	5	4	3	5	4	4	4	4	4	3	4	4	4	5	4	4	4.43	4	4
2	1	5	3	18	7	10	2	0	2	5	4	5	5	3	5	5	4	5	4	5	4	3	5	4	5	5	4	5	4	5	5	5	4	4	5	5	4	5	4	3	5	5	4	4	5	4	4.43	4.6	4.44
2	1	5	3	17	7	15	1	0	2	4	5	5	1	3	6	6	3	3	3	7	7	3	6	4	6	3	1	2	5	1	5	3	3	4	4	4	4	3	6	2	3	4	4	4	4	5	4.43	3.3	3.78
2	1	5	3	10	4	10	1	0	1	7	7	7	7	7	7	7	7	7	7	7	7	7	7	7	4	4	6	7	1	1	1	7	7	4	7	4	5	1	1	1	5	7	7	7	7	5	7	4.5	3.89
2	1	5	3	15	7	8	3	3	1	7	5	7	5	7	7	7	7	7	7	7	7	7	7	6	7	7	1	7	5	4	5	5	2	6	1	5	5	5	6	3	5	5	6	6	5	4	6.71	4.9	4.56
2	1	5	3	27	1	4	2	0	2	7	6	5	6	1	7	7	6	2	6	7	6	6	3	6	5	6	6	6	6	5	5	6	6	7	6	7	7	7	1	1	7	7	5	5	6	2	5.36	5.7	5.56
2	2	5	3	10	1	5	2	0	2	7	6	7	7	1	7	7	7	7	7	1	7	1	7	1	4	6	6	6	6	5	5	6	6	7	6	7	7	7	1	1	7	7	5	5	6	2	5.64	5.1	5.56
2	1	6	3	21	7	6	3	1	2	7	7	7	7	7	7	7	7	7	7	7	7	1	7	4	7	7	1	7	7	7	7	7	3	7	7	7	7	5	4	1	1	7	7	7	7	7	6.57	5.7	5.11
2	1	6	3	18	7	5	2	0	2	2	2	2	2	6	2	2	2	2	3	2	2	6	2	2	3	2	2	2	2	2	2	2	2	2	2	2	2	3	5	6	2	2	3	3	2	6	2.64	2.1	2.89
2	1	6	3	25	3	4	2	0	2	6	5	7	5	7	7	7	7	7	7	7	7	7	7	5	7	7	1	5	5	5	5	7	5	5	7	1	5	5	7	3	1	1	5	5	7	3	6.64	5.2	3.89
2	1	6	3	25	3	4	1	1	1	4	6	3	4	4	5	7	6	6	7	4	6	7	6	6	4	4	2	6	1	4	4	7	4	5	2	2	4	6	4	4	3	7	7	7	7	2	5.36	4.2	4.11
2	1	6	3	20	3	4	2	0	2	6	6	6	6	7	7	7	6	7	7	7	7	7	7	6	7	6	5	6	5	4	4	7	4	4	4	4	4	4	4	4	4	7	7	7	7	7	6.64	5.4	4.33
2	1	6	3	15	2	3	2	2	2	7	7	7	6	7	7	7	6	7	7	7	7	5	7	5	6	4	4	5	5	6	5	6	6	7	5	7	6	5	1	6	2	6	6	7	6	7	6.71	5.2	5
2	1	6	3	18	3	5	1	2	3	4	2	7	5	7	7	7	7	2	1	3	5	2	5	6	1	7	3	7	3	4	6	5	7	5	6	6	5	4	4	4	6	5	5	5	5	2	4.57	4.9	5
2	1	6	3	18	5	8	3	3	3	5	3	4	4	5	7	7	7	2	5	7	7	7	7	4	7	6	1	7	7	1	1	7	7	6	5	7	6	6	7	7	1	1	5	5	7	7	5.5	4.8	5.11
2	1	6	3	19	6	5	3	3	2	6	6	5	5	5	5	5	6	2	7	7	7	3	5	4	7	4	3	7	6	5	6	6	2	6	5	5	5	5	3	4	5	5	5	5	7	3	5.29	5	4.78
2	1	6	3	17	6	3	2	3	1	5	5	6	6	4	6	6	6	6	6	6	7	6	6	3	6	6	2	6	5	4	6	6	3	7	7	6	6	5	6	4	2	5	6	6	6	6	4.27	4.7	5.12
2	1	6	3	20	6	10	3	1	1	5	5	6	3	7	7	7	7	6	5	7	5	6	7	4	7	7	4	7	6	3	1	7	7	6	4	7	7	7	7	2	6	6	7	7	7	7	5.93	5.3	5.78
2	2	6	3	19	5	4	3	5	3	7	7	7	7	7	7	7	7	4	7	7	7	7	7	4	7	7	1	7	7	7	7	7	7	7	7	2	7	7	7	7	1	5	7	7	7	7	6.79	6.1	5.56
2	1	6	3	24	5	12	3	3	3	7	7	5	6	1	7	7	7	7	7	7	7	1	7	5	7	7	6	7	7	7	7	7	6	5	6	6	5	6	1	1	4	6	5	7	7	3	5.93	6.6	4.44
2	1	6	3	15	7	12	3	1	1	5	4	6	6	2	7	6	6	7	6	7	7	6	7	6	7	6	6	6	7	6	7	6	6	6	7	7	7	6	2	2	7	6	7	6	7	2	5.86	6.3	5.56
2	1	6	3	15	3	4	1	0	2	3	3	5	5	7	7	7	7	7	7	7	7	3	7	5	7	5	1	7	7	5	7	5	7	5	7	5	7	7	3	3	5	5	5	5	5	3	5.86	5.6	5.22
2	1	6	3	21	3	4	3	3	1	7	7	7	7	7	7	7	1	1	7	7	7	7	7	4	7	7	5	1	7	7	7	7	7	7	7	7	7	7	7	1	5	7	7	7	7	1	6.14	5.9	6.11
2	1	6	3	19	3	3	1	0	3	5	5	5	5	7	7	7	7	7	7	7	7	7	7	7	7	7	7	7	7	1	5	7	7	7	7	7	5	7	7	1	7	5	7	5	5	7	6.43	6.2	5.89
2	1	6	3	18	5	24	1	1	2	5	5	5	5	7	7	7	7	7	7	7	7	2	6	5	5	6	5	6	6	6	6	6	5	7	6	6	6	5	1	2	6	5	7	6	6	5	6	5.6	4.89
2	1	6	3	20	5	10	1	0	2	4	4	4	4	6	7	7	5	5	5	6	4	7	7	4	4	4	4	5	4	4	4	5	5	4	4	4	4	4	5	4	3	4	4	4	4	3	5.36	4.3	4
2	1	6	3	18	5	5	3	6	1	7	7	6	6	7	7	7	2	2	7	7	7	6	7	2	7	3	3	6	6	6	4	7	6	6	6	7	7	5	7	2	2	3	6	5	6	6	6.07	5	5
2	1	6	3	20	2	4	2	6	1	7	4	7	7	7	7	7	7	3	7	7	7	7	7	5	7	7	1	7	1	7	7	7	7	5	7	7	1	7	7	1	7	7	7	7	7	7	6.5	5.6	5.44
2	1	6	3	18	2	7	3	1	3	7	7	7	5	7	7	7	1	1	7	7	7	7	7	1	7	7	1	7	4	1	1	7	7	7	7	7	5	7	7	7	1	4	7	7	7	7	6	4.3	5.78
2	1	6	3	19	6	6	3	2	3	7	7	7	7	7	7	7	7	7	7	7	7	1	7	7	7	7	7	7	7	7	7	6	6	7	7	7	7	6	1	1	7	7	7	7	7	2	6.57	6.8	5.56
2	1	6	3	18	5	15	2	10	3	4	6	7	7	6	6	5	7	4	5	7	7	2	7	4	6	7	4	2	7	7	5	5	6	6	6	5	6	7	3	2	6	7	7	7	7	6	5.71	5.3	5.33
2	1	6	3	23	5	6	3	20	1	7	4	7	7	7	7	7	7	7	7	7	7	7	7	5	7	7	7	7	5	5	5	7	7	5	4	4	4	5	1	6	5	2	5	5	7	6	6.79	6.2	4
2	1	7	3	20	5	10	3	1	3	2	2	2	5	4	4	4	1	7	7	4	4	5	2	1	2	3	3	5	5	4	4	2	1	2	2	2	2	3	6	8	2	4	5	4	3	5	3.79	3	3.44
2	2	7	3	18	7	33	3	0	3	7	7	7	7	7	4	4	7	7	7	3	6	1	7	4	6	7	1	7	3	3	3	1	7	3	3	7	7	1	7	7	7	1	1	2	7	1	2.34	4.2	4.78
2	1	7	3	13	2	5	3	4	2	4	4	4	4	4	4	4	4	5	4	3	4	3	4	4	4	4	4	4	4	4	4	4	4	4	4	4	4	4	4	4	4	4	4	5	4	4	3.93	4	4
2	2	7	3	24.5	2	8	2	0	1	7	7	7	7	7	7	7	7	7	7	5	7	7	7	6	7	7	1	7	7	1	1	4	4	7	4	7	7	4	4	4	4	4	7	7	7	7	6.86	4.5	5
2	1	7	3	15	7	2	3	3	1	7	4	7	6	7	7	7	7	7	7	6	6	7	7	6	6	6	5	6	6	6	7	6	6	6	7	7	6	7	7	6	5	7	7	7	6	3	6.57	6	6.44
2	1	7	3	28	6	3	3	1	1	7	4	7	7	7	7	7	7	7	7	7	7	7	7	3	5	5	2	6	1	4	5	6	7	7	6	4	5	2	3	1	1	6	4	3	3	6	6.79	4.4	3.89
2	1	7	3	21	7	12	3	1	2	4	3	4	3	7	1	1	5	5	4	7	7	1	5	5	6	5	7	5	5	5	5	5	4	6	6	5	5	5	2	3	4	5	6	6	6	2	4.07	5.2	4.56
2	1	7	3	18	7	12	2	0	2	5	5	5	6	4	6	5	7	2	1	7	7	1	4	5	6	4	4	6	5	3	7	7	7	4	4	4	4	4	4	4	4	5	5	5	7	6	4.64	5.4	4.11
2	1	7	3	20	7	13	2	0	3	7	7	7	7	7	7	7	7	7	7	7	7	7	7	3	7	1	1	2	1	5	6	1	1	2	7	7	5	5	7	7	1	5	5	5	6	6	7	2.8	5.11
2	2	7	3	20	7	8	2	1	3	7	7	6	6	7	7	7	7	7	7	7	7	7	7	7	7	7	1	7	7	1	1	7	7	7	2	7	7	7	7	1	5	7	7	7	7	7	6.86	5.2	5.56
2	1	7	3	24	5	10	3	1	1	7	4	7	7	7	7	7	7	7	7	7	7	7	7	5	7	7	7	7	5	5	5	7	7	5	4	4	4	5	1	4	5	2	5	5	7	6	6.79	6.2	3.78
2	1	7	3	16	3	3	3	3	1	7	4	7	7	7	7	7	7	7	7	7	7	7	7	5	7	7	7	7	5	5	5	7	7	5	4	4	4	5	1	4	5	2	5	5	7	6	6.79	6.2	3.78
2	1	8	3	19	7	3	1	0	1	1	3	3	4	7	7	7	7	4	4	5	7	6	7	6	6	4	2	5	1	1	1	1	6	6	7	4	4	3	6	5	4	2	1	1	7	7	5.14	3.3	4.56
2	1	8	3	24	2	6	2	20	2	6	7	7	7	7	7	7	7	6	6	7	7	1	7	5	7	6	5	6	6	6	7	7	7	6	7	6	6	6	6	7	4	5	6	6	7	7	6.36	6.2	4.34
2	1	8	3	19	2	7	2	10	3	7	7	7	7	7	7	7	7	7	7	7	7	1	7	7	7	7	4	7	7	7	7	7	7	7	7	7	7	7	1	1	7	7	7	7	7	1	6.57	6.7	5.67
2	1	8	3	12	3	4	3	1	3	7	1	7	7	4	7	4	7	1	7	7	7	1	7	5	3	4	6	4	3	2	2	1	7	7	7	7	2	5	7	7	1	2	7	7	6	7	5.29	5.63	5
2	1	8	3	25	3	3	2	5	2	6	6	7	3	7	7	7	7	7	7	7	7	7	7	4	7	7	5	7	2	6	2	7	7	5	7	7	5	5	1	1	4	2	5	5	7	7	6.57	5.4	4.11
[truncated: 5 more columns]
